# Supplementary material for: Spatial Distribution of Tree Species Governs the Spatio-Temporal Interaction of Leaf Area Index and Soil Moisture across a Forested Landscape
Source: PLoS One. 2013 Mar 12;8(3):e58704. doi: 10.1371/journal.pone.0058704 (PMC3595292; doi:10.1371/journal.pone.0058704)
Supplement: Script S1 — Example data and R script used in this paper. (ZIP) [file pone.0058704.s006.zip]

Archive with 3 entries (3 files):
- Script-S1/borders.txt
- Script-S1/example.R
- Script-S1/example.txt
