# Supplementary material for: Spatial Distribution of Tree Species Governs the Spatio-Temporal Interaction of Leaf Area Index and Soil Moisture across a Forested Landscape
Source: PLoS One. 2013 Mar 12;8(3):e58704. doi: 10.1371/journal.pone.0058704 (PMC3595292; doi:10.1371/journal.pone.0058704)
Supplement: Script S1 — Example data and R script used in this paper. (ZIP) [file pone.0058704.s006.zip › Script-S1/borders.txt]

1925928	484753.2
1925841	484734.9
1925783	484727.3
1925748	484727.3
1925715	484723.4
1925656	484705.6
1925556	484673.7
1925502	484668.6
1925463	484674
1925432	484675.4
1925416	484676.9
1925396	484679.5
1925376	484685.2
1925350	484693.9
1925308	484705.6
1925271	484714.5
1925227	484726
1925187	484729.8
1925142	484736.2
1925094	484745.1
1925051	484755.3
1925012	484759.1
1924971	484765.5
1924936	484773.7
1924935	484774.3
1924933	484775.8
1924928	484780.6
1924923	484783.7
1924917	484786.8
1924911	484791.6
1924906	484798
1924902	484801.1
1924897	484804.2
1924892	484810.6
1924887	484817
1924882	484821.8
1924880	484826.7
1924879	484831.6
1924876	484836.4
1924873	484841.2
1924872	484846.1
1924870	484849.3
1924868	484855.8
1924866	484864
1924865	484868.9
1924864	484873.7
1924862	484878.6
1924860	484885.1
1924857	484893.2
1924855	484899.7
1924853	484906.2
1924852	484911.1
1924850	484916
1924848	484920.8
1924846	484925.7
1924845	484932.2
1924844	484937.1
1924842	484942
1924842	484948.5
1924841	484953.4
1924840	484958.3
1924839	484964.8
1924837	484973
1924835	484981.1
1924835	484986
1924835	484991
1924834	484997.5
1924834	485002.4
1924834	485009
1924834	485015.5
1924834	485018.8
1924834	485025.4
1924834	485030.3
1924834	485036.9
1924834	485041.8
1924834	485050
1924834	485054.9
1924834	485059.8
1924834	485064.8
1924834	485068
1924833	485074.6
1924834	485077.9
1924834	485084.5
1924835	485087.8
1924836	485092.7
1924837	485096
1924838	485099.3
1924839	485104.3
1924841	485109.3
1924843	485112.6
1924847	485120.9
1924851	485126
1924853	485129.3
1924857	485131.1
1924866	485131.4
1924873	485131.6
1924881	485133.5
1924890	485138.7
1924898	485142.2
1924908	485147.5
1924917	485147.7
1924930	485153.1
1924939	485151.7
1924951	485152.1
1924966	485154.2
1924983	485156.4
1924999	485155.2
1925012	485155.7
1925024	485159.3
1925037	485164.6
1925051	485170
1925062	485175.3
1925075	485182.2
1925085	485185.8
1925097	485194.4
1925112	485203.1
1925121	485209.9
1925135	485216.9
1925144	485220.5
1925159	485225.9
1925171	485231.2
1925182	485236.4
1925195	485241.8
1925206	485245.4
1925220	485250.8
1925237	485256.2
1925252	485260
1925264	485265.3
1925275	485270.5
1925288	485275.8
1925299	485279.5
1925313	485284.8
1925327	485293.5
1925336	485300.3
1925345	485308.8
1925360	485319.1
1925378	485329.5
1925395	485341.6
1925406	485348.5
1925417	485353.7
1925429	485360.7
1925446	485371
1925457	485379.6
1925469	485384.9
1925485	485391.9
1925500	485399
1925508	485400.9
1925521	485406.2
1925533	485411.5
1925544	485411.8
1925557	485415.5
1925570	485420.9
1925583	485422.9
1925594	485426.5
1925601	485428.4
1925610	485430.3
1925626	485435.7
1925643	485439.6
1925659	485443.3
1925671	485447
1925689	485449.2
1925715	485453.4
1925736	485460.3
1925754	485467.6
1925769	485461.9
1925783	485461.7
1925794	485461.5
1925808	485462
1925820	485462.3
1925834	485463.3
1925845	485459.3
1925858	485456.9
1925870	485455.9
1925877	485456.9
1925883	485457.5
1925891	485456.6
1925898	485455.2
1925908	485453.7
1925914	485451.3
1925925	485450.6
1925938	485451.1
1925950	485450.2
1925961	485450.2
1925974	485450.2
1925992	485450.2
1926005	485454.7
1926022	485455.6
1926038	485456.6
1926047	485459.3
1926060	485459.3
1926074	485458.8
1926085	485457.8
1926096	485463.4
1926100	485473.5
1926105	485478.6
1926113	485478.9
1926118	485480.7
1926132	485485.3
1926146	485489.1
1926158	485491.8
1926170	485493.8
1926182	485499.8
1926191	485500.1
1926201	485498.1
1926210	485497.3
1926222	485494.9
1926226	485491.1
1926234	485484
1926242	485478.6
1926249	485472.1
1926255	485467.3
1926263	485465.3
1926271	485462.7
1926278	485459
1926286	485455.3
1926293	485452.1
1926303	485448.8
1926311	485442.9
1926320	485438.1
1926327	485436.1
1926337	485434.1
1926347	485429.9
1926352	485428.4
1926356	485426.3
1926364	485424.9
1926370	485423.9
1926377	485423
1926382	485422.1
1926387	485420.4
1926390	485419.5
1926393	485418
1926398	485416.2
1926399	485414.7
1926401	485413.6
1926402	485412.4
1926405	485410.6
1926409	485409.6
1926415	485407.9
1926423	485406.5
1926429	485405.1
1926440	485402.1
1926437	485401.1
1926425	485388.6
1926416	485373.5
1926411	485365.3
1926394	485271.4
1926364	485209.2
1926310	485134.9
1926291	485128.5
1926273	485117.2
1926258	485103.9
1926243	485095.1
1926213	485079
1926198	485063.8
1926184	485049.7
1926173	485029.6
1926168	485020.4
1926163	485009.9
1926154	484993.4
1926151	484977.8
1926127	484947.6
1926085	484851
1926076	484833.3
1926070	484823.4
1926066	484818.1
1926061	484810.7
1926052	484803.4
1926046	484800.5
1926039	484797.4
1926027	484794.1
1926011	484790.1
1926006	484787
1925998	484782.9
1925986	484779.3
1925976	484775.7
1925969	484771.4
1925960	484767
1925947	484761.8
1925934	484757.9
1925928	484753.2
