# Supplementary material for: Spatial Distribution of Tree Species Governs the Spatio-Temporal Interaction of Leaf Area Index and Soil Moisture across a Forested Landscape
Source: PLoS One. 2013 Mar 12;8(3):e58704. doi: 10.1371/journal.pone.0058704 (PMC3595292; doi:10.1371/journal.pone.0058704)
Supplement: Script S1 — Example data and R script used in this paper. (ZIP) [file pone.0058704.s006.zip › Script-S1/example.R]

#-------------------------------
# Clean all the stored variables
#-------------------------------
rm(list = ls())
t0 <- Sys.time(); t0

#-----------------------
# Set working directory
#-----------------------
setwd("C:/Kusum/R")

#-------------------
# Load the packages
#-------------------
library(sp); library(maptools); library(spatstat); library(stats); library(MASS) 
library(splancs); library(scatterplot3d); library(RandomFields); library(methods) 
library(geoR); library(lattice); library(rgdal); library(gstat); library(RSAGA); library(plotrix)

#-------------------------
# Import data and border
#-------------------------
L <- read.table("L/example.txt", header = T); head(L, 3); names(L)
borders <- read.table("L/borders.txt")
B <- as.matrix(borders)

#-------------------------
# Create prediction grid
#-------------------------
l.grid <- pred_grid(B, by = 5)

#-------------------------------
# Prepare Covariates and Geodata
#-------------------------------
L.geodata <- as.geodata(L, coords.col = 1:2, data.col = 3)

#-----------
# Variogram
#-----------
L.variog <- variog(trend = "cte", L.geodata, uvec = seq(0, 500, 10), lambda = 1)

#---------
# Kriging
#----------------------------------------------------------------------------------------------------------------------
#I have created a parameter grid of 21x21x21 to reduce computation time. I used 100x100x100 parameter grid in the paper. 
#The current computation time is 15 minutes for this example. 
#This example is for leaf area index. The priors used in soil moisture kriging are as follow. 
#PC <- prior.control(sigmasq.prior = "sc.inv.chisq", df.sigmasq = 5, sigmasq = seq(0, 0.05, l = 100), phi.prior = "unif", 
#phi.discrete = seq(0, 500, l = 100), tausq.rel.prior = "unif", tausq.rel.discrete = seq(0, 1, l = 100))
#---------------------------------------------------------------------------------------------------------------------
set.seed(268)
MC <- model.control(trend.d = "cte", trend.l = "cte", kappa = 0.5, lambda = 1)
PC <- prior.control(sigmasq.prior = "sc.inv.chisq", df.sigmasq = 5, sigmasq = seq(0, 10, l = 21), phi.prior = "unif", 
phi.discrete = seq(0, 500, l = 21), tausq.rel.prior = "unif", tausq.rel.discrete = seq(0, 1, l = 21))
OC <- output.control(n.post = 10000, simulations.predictive = F, moments = T)
lkb <- krige.bayes(L.geodata, loc = l.grid, model = MC, prior = PC, output = OC)
lkb.summary <- function(x){quantile(x, prob = c(0.5, 0.025, 0.975))}

#------------------
# LOO-X-validation 
#------------------
n <- length(L[,1]) + 1
for(i in 2:n){
xvdata <- data.frame(L[,1][i:n-1], L[,2][i:n-1], L[,3][i:n-1])
xv.geodata <- as.geodata(xvdata, coords.col = 1:2, data.col = 3)

lkb.pred <- krige.bayes(xv.geodata, loc = c(L[,1][i-1], L[,2][i-1]), model = MC, prior = PC, output = OC)
lkb.pred.df <- data.frame(L[,3][i-1], lkb.pred$predictive$mean, lkb.pred$predictive$variance)
write.table(lkb.pred.df, file = "L/xv.txt", append = T, quote = T, sep = " ", eol = "\n", na = "NA", dec = ".", 
		row.names = F, col.names = F, qmethod = c("escape", "double"))
}

var.xv <- read.table("L/xv.txt", header = T)
x1 <- c(0, 9)
y1 <- c(0, 9)
obs <- var.xv[,1]
mean <- var.xv[,2]
sd <- sqrt(var.xv[,3])

tiff(filename = "L/lkb.validate.tif", width = 5, height = 5, 
units = "in", pointsize = 12, bg = "transparent", res = 300, restoreConsole = T)
plotCI(mean, obs, sd, err = "x", xlim = c(0, 8), ylim = c(0, 8), 
xlab = "Modeled", ylab = "Observed", pch = 21, pt.bg = "dark green", cex = 0.6, 
cex.axis = 1.2, cex.lab = 1.3, tck = 0.03)
lines (x1, y1, lty = 3)
lm.var <- lm(obs~mean); abline(lm.var)	
dev.off()

summary(lm.var)
R2 <- summary(lm.var)$adj.r.squared; R2  

#-------------------
#Parameter summary
#-------------------
p <- c(0.5, 0.025, 0.05, 0.95, 0.975)
beta.q <-quantile(lkb$posterior$sample$beta, p)
phi.q <-quantile(lkb$posterior$sample$phi, p)
sigmasq.q <-quantile(lkb$posterior$sample$sigmasq, p)
tausq.rel.q <-quantile(lkb$posterior$sample$tausq.rel, p)
tausq <- (lkb$posterior$sample$tausq.rel)*(lkb$posterior$sample$sigmasq) 
tausq.q <- quantile(tausq, p)

beta.bayes <-lkb$posterior$sample$beta
sigmasq.bayes <-lkb$posterior$sample$sigmasq
tausq.bayes <- tausq
nsratio.bayes <- lkb$posterior$sample$tausq.rel
phi.bayes <- lkb$posterior$sample$phi

samples.pars  <- cbind(beta.bayes, sigmasq.bayes, tausq.bayes, nsratio.bayes, phi.bayes)
write.table(samples.pars, file = "L/samples.pars.txt", append = T, quote = T, sep = " ", eol = "\n", na = "NA", dec = ".", 
		row.names = F, col.names = T, qmethod = c("escape", "double"))

summary.pars <- cbind(beta.q, phi.q, sigmasq.q, tausq.q, tausq.rel.q, R2)
write.table(summary.pars, file = "L/summary.txt", append = T, quote = T, sep = " ", eol = "\n", na = "NA", dec = ".", 
		row.names = F, col.names = T, qmethod = c("escape", "double"))

#---------------------------------
# Create maps of mean and variance
#---------------------------------
lai.colors <- colorRampPalette(c("dark orange", "green", "dark green", "purple"))

tiff(filename = "L/krige.tif", width = 5, height = 5, units = "in", pointsize = 12, bg = "transparent", res = 300, restoreConsole = T)
image(lkb, xlim = c(1924750, 1926500), ylim = c(484500, 485600), zlim = c(0, 8), xlab = " Eastings (meter)", ylab = "Northings (meter)", borders = B, 
col = lai.colors(100), tck = 0.03, xaxt = "n", yaxt = "n")
contour(lkb, levels = seq(0, 8, by = 0.5), drawlabels = F, lwd = 0.3, col = "dark green", labcex = 0.5, method = "flattest", borders = B, add = T)
axis(1, at = seq(1924750, 1926500, by = 200), tck = 0.03)
axis(2, at = seq(484500, 485600, by = 200), tck = 0.03)
legend.krige(x.leg = c(1924800, 1925300), y.leg = c(484500, 484550), values = c(0, 8), col = lai.colors(100), vertical = F, offset.leg = 2)
dev.off()

tiff(filename = "L/krige.var.tif", width = 5, height = 5, units = "in", pointsize = 12, bg = "transparent", res = 300, restoreConsole = T)
image(lkb, val = "variance", xlim = c(1924750, 1926500), ylim = c(484500, 485600), zlim = c(0, 6.5), xlab = " Eastings (meter)", ylab = "Northings (meter)", borders = B, col = lai.colors(100), tck = 0.03, xaxt = "n", yaxt = "n")
contour(lkb, val = "variance", levels = seq(0, 6.5, by = 0.2), drawlabels = F, lwd = 0.3, col = "brown", labcex = 0.5, method = "flattest", borders = B, add = T)
axis(1, at = seq(1924750, 1926500, by = 200), tck = 0.03)
axis(2, at = seq(484500, 485600, by = 200), tck = 0.03)
legend.krige(x.leg = c(1924800, 1925300), y.leg = c(484500, 484550), values = c(0, 6.5), col = lai.colors(100), vertical = F, offset.leg = 2)
dev.off()

#---------------------------------
# Plot parameter distribution
#---------------------------------
tiff(filename = "L/krige.parms.tif", width = 5, height = 5, units = "in", pointsize = 12, bg = "transparent", res = 300, restoreConsole = T)
par(mfrow = c(2, 2), mar = c(3, 3, 1, 0.5), mgp = c(2, 1, 0))
hist(beta.bayes, col = "dark green", main = "", xlab = expression(beta,0), prob = T); rug (beta.bayes, col = 4); lines(density (beta.bayes))
hist(phi.bayes, col = "green", main = "", xlab = expression(phi), prob = T); rug (phi.bayes, col = 4); lines(density (phi.bayes)) 
hist(sigmasq.bayes, col = "yellow", main = "", xlab = expression(sigma^2), prob = T); rug (sigmasq.bayes, col = 4); lines(density (sigmasq.bayes))
hist(tausq.bayes, col = "red", main = "", xlab = expression(tau^2), prob = T); rug (tausq.bayes, col = 4); lines(density (tausq.bayes))
dev.off()

tiff(filename = "L/krige.parmspp.tif", width = 10, height = 5, units = "in", pointsize = 12, bg = "transparent", res = 300, restoreConsole = T)
par(mfrow = c(1,2), mar = c(3, 3, 1, 0.5), mgp = c(2, 1, 0))
plot(lkb, col = c("white", "dark green"))
dev.off()

#------------------
# Plot variogram
#------------------
tiff(filename = "L/variogram.tif", width = 5, height = 5, units = "in", pointsize = 12, bg = "transparent", res = 300, restoreConsole = T)
plot(L.variog, pch = 21, bg = "dark green", cex.axis = 1.2, cex.lab = 1.2, xlab = "Distance", ylab = "Semivariance", tck = 0.01)
lines(lkb, max.dist = 500, summ = "median", post = "par", lty = 5, lwd = 2, col = "grey")
lines(lkb, max.dist = 500, summ = "mode", post = "par", lty = 3, lwd = 2)
lines(lkb, summ = lkb.summary, ty="l", lty=c(1,1,1), lwd = c(2, 1, 1), col= c("black", "blue","blue"))
legend("bottomright", legend = c( "Post. Mean", "Post. Median", "Post. Mode", "95% CI"), lty = c(1, 5, 3, 1), lwd = c(2, 2, 2, 1), col = c("black", "grey", "black", "blue"), cex = 0.8)
dev.off()

#-----------
#Save output
#-----------
save(list = ls(all = T), file = "L.RData")

print(Sys.time()-t0)

#----
#END#
#----
