# Supplementary material for: Spatial Distribution of Tree Species Governs the Spatio-Temporal Interaction of Leaf Area Index and Soil Moisture across a Forested Landscape
Source: PLoS One. 2013 Mar 12;8(3):e58704. doi: 10.1371/journal.pone.0058704 (PMC3595292; doi:10.1371/journal.pone.0058704)
Supplement: Script S1 — Example data and R script used in this paper. (ZIP) [file pone.0058704.s006.zip › Script-S1/example.txt]

X	Y	L
1925504.357	484922.8963	4.4325
1925501.295	484912.6857	4.1625
1925511.183	484895.9479	4.0325
1925518.339	484857.7363	3.37
1925535.313	484787.1859	2.4925
1925613.691	484955.7161	4.9475
1925639.887	484883.1031	2.4775
1925656.151	484849.6041	2.1025
1925663.29	484831.8617	2.5975
1925669.987	484823.3207	2.3125
1924958.17	484885.6063	3.715
1924982.423	484776.6115	3.7175
1924919.366	484927.4153	3.98
1924994.915	484842.9611	3.63
1925128.583	484974.6839	3.1075
1925112.787	484843.1507	4.1225
1925114.178	484851.8223	3.8425
1925125.306	484828.7016	4.1375
1925078.165	484826.1494	3.5075
1925313.201	484950.0386	3.1875
1925319.928	484853.4292	3.93
1925376.445	484728.6388	2.6575
1925407.969	484683.9699	2.9425
1925577.533	485008.257	3.1575
1925571.483	485006.4634	2.9025
1925569.51	485012.7239	2.6225
1925575.813	485014.7751	3.585
1925718.004	485047.5768	2.5675
1925783.373	484908.731	2.9475
1925815.068	484778.455	2.355
1925739.172	484943.1059	2.7
1925829.008	484873.3524	4.215
1925756.145	485057.0082	2.555
1925810.446	485022.6723	3.5975
1925920.384	484927.2877	2.855
1926051.625	484813.3033	2.9625
1926045.406	485124.2745	1.0525
1926084.451	485250.9849	3.315
1926134.809	485221.1716	4.29
1926185.91	485204.9656	2.7675
1926263.448	485295.5419	3.875
1926341.542	485337.7419	2.0525
1924985.667	485035.778	1.6625
1925003.295	485064.333	1.615
1925146.06	485013.4073	2.9175
1925129.905	485113.2375	0.9425
1925257.862	485049.2458	2.9625
1925315.651	485152.8686	0.4825
1925254.185	485187.8193	0.5075
1925243.641	485242.3212	0.4225
1925395.354	485092.4074	2.39
1925408.262	485086.5646	2.215
1925435.694	485032.3656	2.7225
1925417.187	485158.6163	0.79
1925406.043	485318.9372	0.215
1925580.026	485098.5216	1.94
1925576.072	485132.8798	2.2
1925574.926	485126.8381	2.45
1925568.524	485127.1	2.5125
1925569.676	485133.4543	2.425
1925571.864	485202.8403	2.315
1925581.171	485326.2898	0.4825
1925580.394	485320.6964	0.855
1925573.803	485320.6409	1.075
1925574.438	485326.7662	0.4875
1925567.684	485403.2585	0.625
1925596.82	485143.3588	2.2525
1925596.575	485136.492	2.44
1925590.325	485136.47	2.18
1925590.451	485142.1091	1.79
1925583.25	485205.1182	2.7375
1925546.069	485205.0056	2.36
1925675.007	485152.9244	2.825
1925678.468	485155.7479	2.15
1925678.137	485149.4775	2.25
1925671.713	485149.9365	1.99
1925672.295	485156.0123	2.905
1925844.404	485128.7049	2.5475
1925838.484	485126.2174	2.6225
1925835.686	485132.1239	2.5675
1925841.465	485135.4156	3.4525
1925808.42	485105.9497	2.865
1925877.518	485152.2882	2.6025
1925862.214	485131.3152	2.595
1925919.725	485263.6	0.8
1925886.587	485340.2419	0.7175
1925883.031	485450.9805	0.885
1925874.355	485229.1106	1.228
1926026.611	485283.4691	3.2225
1926144.243	485334.8446	3.3
1926004.542	485377.0119	3.61
1926178.989	485440.4651	2.95
1926150.055	485389.2671	3.7775
1925568.548	485367.5083	0.4975
1925572.819	485369.8009	0.255
1925569.819	485365.6864	0.435
1925563.742	485365.6864	0.545
1925566.546	485371.3954	0.4175
